# Supplementary material for: Cathepsin B-Oriented Screening, Isolation, and Antitumor Validation of Bioactive Metabolites from Sargassum polycystum
Source: Mar Drugs. 2026 Jul 1;24(7):231. doi: 10.3390/md24070231 (PMC13412680; doi:10.3390/md24070231)
Supplement: Supplementary file 1 [file marinedrugs-24-00231-s001.zip]

Archive with 1 entries (1 files):
- marinedrugs-4359485-supplementary.pdf
